# Supplementary material for: Actinoflavosides B–D, Flavonoid Type Glycosides from Tidal Mudflat-Derived Actinomyces
Source: Mar Drugs. 2022 Sep 5;20(9):565. doi: 10.3390/md20090565 (PMC9503743; doi:10.3390/md20090565)
Supplement: Supplementary file 1 [file marinedrugs-20-00565-s001.zip]

Archive with 1 entries (1 files):
- marinedrugs-1886866-supplementary.pdf
